# Supplementary material for: Evidence for the Presence of Borrelia burgdorferi Biofilm in Infected Mouse Heart Tissues
Source: Microorganisms. 2024 Aug 26;12(9):1766. doi: 10.3390/microorganisms12091766 (PMC11434270; doi:10.3390/microorganisms12091766)
Supplement: Supplementary file 1 [file microorganisms-12-01766-s001.zip]

Archive with 1 entries (1 files):
- microorganisms-3152371-supplementary.pdf
